# Supplementary material for: COVID-19 infection prevention and control for hospital workers in Indonesia
Source: Front Public Health. 2024 Jan 8;11:1276898. doi: 10.3389/fpubh.2023.1276898 (PMC10800904; doi:10.3389/fpubh.2023.1276898)
Supplement: Supplementary file 2 [file Table_1.XLSX]

## Sheet: Instrument
SELF ASSESSMENT FORM PROTECTION EFFORT OF HEALTHCARE WORKERS IN HOSPITAL DURING PANDEMIC COVID-19 (Based on Ministry of Health Regulation 413 & 327)
	No.	ASPECTS EVALUATED		EVIDENCE	STATUS	ANSWER	REMARKS
	1	Is there a COVID-19 emergency response/response team/task force in your hospital?			1. None 2. Available
	2	Is there a document/guideline/procedure on COVID-19 prevention and control efforts that are systemized in the hospital?			1. None 2. Existing, not yet operational 3. Existing, capable
	3	What is the organizational form of OSH in hospitals?			1. None 2. OHS Officer 3. Installation/unit/OHS committee
	4	Do hospital OHS officers know about KMK 327/2020 regulation?			1. None 2. Available
	5	What efforts to protect workers from COVID-19 have been made?
		a	Patient triage		1. None 2. Available
		b	Separation of COVID-19 patient handling		1. None 2. Available
		c	COVID-19 risk zoning		1. None 2. Available
		d	Working hours/exposure settings		1. None 2. Available
		e	Provision of PDTT (Increased Endurance) / Supplements / Vitamins		1. None 2. Available
		f	Other (please specify):.....
	Element 1: Leadership and incident management system
	6	The hospital has a well established emergency response plan for COVID-19 and a hospital committee for emergencies and disasters or a hospital incident management system team, or some combination of these, that is activated.			1. None 2. Existing, not yet operational 3. Existing, capable
	7	A space or physical area for a hospital emergency operations centre has been designated and is available to manage the COVID-19 pandemic, and it is equipped, secure, protected and easily accessible to hospital staff to meet and coordinate activities.			1. None 2. Existing, not yet operational 3. Existing, capable
	8	A designated incident manager and alternate have been assigned to lead the response operations and the scale-up of hospital preparedness and readiness activities for COVID-19 risk management.			1. None 2. Existing, not yet operational 3. Existing, capable
	9	The designated leads and alternates for key areas of work are assigned to the COVID-19 incident management system team to ensure appropriate input into decision-making, coordination, communication and evidence-based management of the COVID-19 pandemic and other concurrent emergencies.			1. None 2. Existing, not yet operational 3. Existing, capable
	10	The hospital has a business continuity plan tested through a simulation exercise for the COVID-19 pandemic.			1. None 2. Existing, not yet operational 3. Existing, capable
	11	The hospital has mechanisms to coordinate with national and local authorities and the community for actions related to COVID-19 prevention, preparedness, readiness, response and recovery.			1. None 2. Existing, not yet operational 3. Existing, capable
	12	All guidance and documents related to COVID-19 risk management are available for use by hospital staff.			1. None 2. Existing, not yet operational 3. Existing, capable
	Element 2: Coordination and communication
	2.1 Internal communication (within the hospital)
	13	A COVID-19 internal communications plan and standard operating procedures) for hospital staff, patients and visitors has been developed and activated and includes updates to roles and responsibilities for staff and their contact details (e.g. landline number, mobile phone number, email address, call sign).			1. None 2. Existing, not yet operational 3. Existing, capable
	14	Hospital communications equipment and systems for addressing the COVID-19 pandemic are available and have been tested and determined to be optimally functional in terms of quality and quantity; systems may use, for example, landlines, mobile phones, a mechanism for delivering phone credits, pagers, satellite phones, radio equipment and mechanisms for ensuring access to the internet. There are bac…			1. None 2. Existing, not yet operational 3. Existing, capable
	15	All hospital staff (medical and non-medical) have been briefed and trained on COVID-19 emergency policies and procedures complying with 2-way communications with hospital management, staff and visitors			1. None 2. Existing, not yet operational 3. Existing, capable
	2.2 Coordination and external communication
	16	The hospital and the COVID-19 incident management system team have activated mechanisms for coordination and communication with, for example , the Ministry of Health and local and national disaster management authorities, to ensure that a consistent approach is taken to COVID-19 management.			1. None 2. Existing, not yet operational 3. Existing, capable
	17	An official hospital spokesperson for COVID-19 information and an alternate have been designated and are well trained.			1. None 2. Existing, not yet operational 3. Existing, capable
	18	A list of all stakeholders involved in COVID-19 management, including media partners, is available for timely communication.			1. None 2. Existing, not yet operational 3. Existing, capable
	Element 3: Surveillance and information management
	3.1 Surveillance
	19	Hospital staff have been informed about and trained in COVID-19 case definitions, the definition of close contacts and the quarantine system.			1. None 2. Existing, not yet operational 3. Existing, capable
	20	Standardized forms are available to report COVID-19 case information to a centralized health information system within 24 hours of case identification.			1. None 2. Existing, not yet operational 3. Existing, capable
	21	Standard operating procedures addressing the collection, confirmation and validation of COVID-19 data have been developed and are available to designated staff.			1. None 2. Existing, not yet operational 3. Existing, capable
	3.2 Information management
	22	The hospital has designated staff to collect, analyse and disseminate data related to COVID-19 and information on cases and services being offered by the hospital, following appropriate procedures.			1. None 2. Existing, not yet operational 3. Existing, capable
	23	The hospital has a system in place for to ensure proper documentation and secure storage of hospital information about COVID-19, with a back-up system, for present and future use.			1. None 2. Existing, not yet operational 3. Existing, capable
	24	A mechanism for collecting feedback from patients and visitors about COVID-19 management is available and operational.			1. None 2. Existing, not yet operational 3. Existing, capable
	Element 4: Risk communication and community engagement
	25	COVID-19 risk communication protocols about infection prevention and control, including standard operating procedures, are available for use by all staff, patients, visitors and other stakeholders, including members of the community.			1. None 2. Existing, not yet operational 3. Existing, capable
	26	Key messages for use in COVID-19 risk communication have been developed and are regularly updated based on the evolving situation and evidence-based technical guidance.			1. None 2. Existing, not yet operational 3. Existing, capable
	27	Designated hospital staff regularly update risk communication materials and procedures in order to manage hospital-based rumours and keep everyone well informed about the COVID-19 pandemic.			1. None 2. Existing, not yet operational 3. Existing, capable
	28	Hospital staff are briefed regularly about COVID-19 risk communication messages and community engagement actions that have been conducted.			1. None 2. Existing, not yet operational 3. Existing, capable
	Element 5: Administration, finance and business continuity
	29	All legal procedures for administration and financial mechanisms are in place for COVID-19 management, including procedures for procuring necessary supplies and services.			1. None 2. Existing, not yet operational 3. Existing, capable
	30	Administrative policies and guidance are available to alert hospital staff about and enable them to cope with the COVID-19 pandemic.			1. None 2. Existing, not yet operational 3. Existing, capable
	31	Liability and insurance coverage and procedures for COVID-19 management have been reviewed, including reviewing human resources recruitment procedures and arrangements for temporary medical licensing.			1. None 2. Existing, not yet operational 3. Existing, capable
	32	A system is in place to waive user fees for health care for COVID-19 cases (i.e. testing and case management).			1. None 2. Existing, not yet operational 3. Existing, capable
	33	Staff turnover and absenteeism have been incorporated into the hospital’s corporate strategy to avoid staff fatigue due to the COVID-19 workload and to ensure continuity of services.			1. None 2. Existing, not yet operational 3. Existing, capable
	34	The hospital’s incident management system team has ways and means for assessing and identifying the expansion of hospital inpatient, outpatient and intensive care unit capacity (including physical space, staff, supplies and processes) in case of an increasing COVID-19 caseload.			1. None 2. Existing, not yet operational 3. Existing, capable
	35	A COVID-19 plan is available to potentially refer or outsource care of non-critical patients to appropriate alternative health facilities (e.g. home care for patients with mild illness who may require only telemedicine).			1. None 2. Existing, not yet operational 3. Existing, capable
	36	A hospital business continuity plan has been developed and tested to address the COVID-19 pandemic.			1. None 2. Existing, not yet operational 3. Existing, capable
	Element 6: Human resources
	37	The hospital’s staff directory has been updated for use in the incident management system team’s formation and to manage hospital staffing needs for COVID-19 patient management.			1. None 2. Existing, not yet operational 3. Existing, capable
	38	Hospital staff have been briefed, trained and take part in exercises relevant to their COVID-19 areas of work, including infection prevention and control and clinical management, thus, ensuring staff competency and safety.			1. None 2. Existing, not yet operational 3. Existing, capable
	39	The hospital’s administration has estimated the current human resources capacity to prepare for and respond to the potential COVID-19 caseload.			1. None 2. Existing, not yet operational 3. Existing, capable
	40	The hospital has identified the optimum number of staff (medical and non-medical) needed to ensure the business continuity of essential services during the COVID-19 pandemic.			1. None 2. Existing, not yet operational 3. Existing, capable
	41	Systematic procedures are in place to support the repurposing and reassignment of hospital staff (e.g. teleworking is available for staff with medical conditions who are at high risk for complications), with the hospital’s corporate strategy defining roles and responsibilities for managing COVID-19 risks.			1. None 2. Existing, not yet operational 3. Existing, capable
	42	Optimum procedures are in place to monitor occupational health hazards and ensure the safety of staff to mitigate COVID-19 risks.			1. None 2. Existing, not yet operational 3. Existing, capable
	Element 7: Surge capacity
	43	The hospital has a surge plan and a replenishment plan that address issues including staffing, supplies, equipment and logistics; expertise for critical areas of care; and how to increase the number of beds, based on real-time calculations; there is also a plan for progressive scale-up of all key activities to manage the increased caseload.			1. None 2. Existing, not yet operational 3. Existing, capable
	44	The hospital is part of the central surge mechanism or system.			1. None 2. Existing, not yet operational 3. Existing, capable
	45	Procedures are in place to ensure management of the COVID-19 surge supply chain for essential medicines, diagnostics (including laboratory reagents, personal protective equipment and test kits) and supplies for clinical care, therapeutic interventions and clinical management.			1. None 2. Existing, not yet operational 3. Existing, capable
	46	The hospital has an agreed, documented arrangement with the Ministry of Health or its equivalent to procure equipment necessary for the surge (e.g. mechanical ventilators, oxygen tanks).			1. None 2. Existing, not yet operational 3. Existing, capable
	47	A surge roster of qualified human resources is available and has been updated and includes the names and contact details of volunteers (e.g. retired staff, reserve military health personnel, senior medical and nursing students, community volunteers), with a back-up database of staff.			1. None 2. Existing, not yet operational 3. Existing, capable
	Element 8: Continuity of essential support services
	48	The hospital has identified and prioritized essential support services that should be available at all times and under all circumstances, with adequate and backup resources for maintenance of these services .			1. None 2. Existing, not yet operational 3. Existing, capable
	49	The hospital has identified the backup resources necessary to optimally maintain essential support services, including human; financial; logistics; supplies; beds, including in the intensive care unit; additional hospital space; a morgue facility; body bags; power; communications ; water; and laundry service.			1. None 2. Existing, not yet operational 3. Existing, capable
	50	Hospital inventory, stockpile and maintenance systems are in place for food, oxygen, cleaning materials and disinfectants.			1. None 2. Existing, not yet operational 3. Existing, capable
	51	The hospital security system has identified potential safety and security challenges, including maintaining secure access to the facility, physical distance of at least 1 m, rational use of masks if someone has symptoms of COVID-19, patient flow, traffic, parking and access for visitors, and stocks of essential pharmaceuticals. The hospital also has a mitigation plan for security risks.			1. None 2. Existing, not yet operational 3. Existing, capable
	52	The hospital has tested an expansion plan for clinical management (e.g. a contingency plan for constructing additional isolation wards); and hospital waste management is linked to the local water, sanitation and hygiene (WASH) system.			1. None 2. Existing, not yet operational 3. Existing, capable
	53	The hospital information management system is available to allow monitoring of utilization of routine essential health services not related to COVID-19 through a set of defined indicators.			1. None 2. Existing, not yet operational 3. Existing, capable
	Element 9: Patient management
	54	The hospital has an updated protocol for providing essential health care services to patients with COVID-19 that is based on WHO guidance, is available to all health care providers and is functional.			1. None 2. Existing, not yet operational 3. Existing, capable
	55	Procedures and provisions are available and functional for receiving patients and transferring them within the hospital to authorized isolation areas or rooms; other diagnostic and therapeutic support services are also available and functional.			1. None 2. Existing, not yet operational 3. Existing, capable
	56	Hospital staff have protocols for treatments that may be administered only in the context of ethically approved clinical trials or the Monitored Emergency Use of Unregistered Interventions (known as MEURI) framework with strict monitoring.			1. None 2. Existing, not yet operational 3. Existing, capable
	57	Hospital staff are implementing IPC protocols and safe hospital network and transportation services for pre- and post-hospital referral, including transferring patients from home care.			1. None 2. Existing, not yet operational 3. Existing, capable
	Element 10: Occupational health, mental health and psychosocial support
	58	Hospital staff are protected, well trained and equipped to provide initial medical care to people with suspected, probable or confirmed COVID-19, including providing primary screening, resuscitation, initial stabilization, early supportive therapies and preventing complications.			1. None 2. Existing, not yet operational 3. Existing, capable
	59	In the Hospital, a risk management process has been carried out as an effort to prevent and control covid 19 in each area / work location related to the possibility of exposure that can occur to workers.			1. None 2. Existing, not yet operational 3. Existing, capable
	60	The hospital has policies about and capacities to manage occupational safety and health in conjunction with infection prevention and control measures to protect hospital staff; the organization of working time and breaks; zero tolerance for workplace violence; workplace and road safety and security; medical surveillance of hospital staff; suspected cases of COVID-19 among hospital staff, their fa…			1. None 2. Existing, not yet operational 3. Existing, capable
	61	Appropriate mental health and psychosocial support services based on the community context and feedback are available for staff, their families and patients.			1. None 2. Existing, not yet operational 3. Existing, capable
	62	Standard operating procedures for mental health screening amongst COVID-19 patients, their families and hospital staff are ready and available in case there is a need to scale-up the emergency response .			1. None 2. Existing, not yet operational 3. Existing, capable
	63	All hospital staff have been trained in basic occupational safety and health measures and psychological first aid and are aware of when to seek support services.			1. None 2. Existing, not yet operational 3. Existing, capable
	Element 11: Rapid identification and diagnosis
	64	Hospital staff have been trained in accurate, rapid identification and timely screening of suspected COVID-19 cases, with timely reporting to the designated authority.			1. None 2. Existing, not yet operational 3. Existing, capable
	65	A communication and monitoring system is in place that allows for timely alerts and reporting of suspected COVID-19 cases in any area of the hospital, including the facility’s points of entry and patient arrival and reception areas.			1. None 2. Existing, not yet operational 3. Existing, capable
	66	A triage procedure is in place in the emergency department, focusing on rapid identification, isolation and testing of patients with signs and symptoms of acute respiratory infection.			1. None 2. Existing, not yet operational 3. Existing, capable
	67	Hospital staff are trained in standardized procedures for collecting samples and transferring them to the reference laboratory, according to current recommendations, and on the procedure for laboratory referral.			1. None 2. Existing, not yet operational 3. Existing, capable
	68	If an on-site testing laboratory is available, the hospital has adopted standardized systems for COVID-19 testing, supported by assured access to reagents and test kits.			1. None 2. Existing, not yet operational 3. Existing, capable
	69	Information and posters about personal protective equipment and biosafety measures are posted strategically in the laboratory and reception areas to aid in the safe handling of samples, including their disposal.			1. None 2. Existing, not yet operational 3. Existing, capable
	Element 12: Infection prevention and control
	70	The role of OHS officers in preventing and controlling the transmission of COVID-19 for hospital workers
		a	Coordinate with relevant units to ensure the provision of PPE for officers.		1. No 2. Yes
		b	Coordinate with relevant work units in ensuring the appropriateness of PPE for officers.		1. No 2. Yes
		c	Coordinate with related work units in monitoring the use, removal of PPE after use		1. No 2. Yes
		d	Coordinate with related units to ensure that there is a procedures for the prevention and control of COVID-19 in the hospital.		1. No 2. Yes
		e	Coordinate with relevant units regarding investigation activities of COVID-19 transmission in hospital workers.		1. No 2. Yes
		f	Coordinate with units related to recording cases of health workers affected or infected with COVID-19.		1. No 2. Yes
		g	Coordinate with related units in carrying out screening to workers who provide COVID-19 services.		1. No 2. Yes
		h	Other (please specify):....
	71	Is regular COVID-19 exposure monitoring carried out on COVID-19 service providers (Pinere and PPI Team)?			1. No 2. Yes If yes, rapid test or PCR
	72	Infection prevention and control protocols with standardized procedures for managing COVID-19 are available and functional, and all hospital staff have been trained in the protocols, which should include a mechanism for periodic monitoring.			1. None 2. Existing, not yet operational 3. Existing, capable
	73	Adequate personal protective equipment (i.e. medical and surgical masks, N95 or FFP2 respirators, gloves, gowns and eye protection) is available and easily accessible to all hospital staff designated to interact with COVID-19 cases.			1. None 2. Existing, not yet operational 3. Existing, capable
	74	Staff are trained to recognize and screen all suspected COVID-19 cases at their point of contact with the hospital, and this screening includes all patients, visitors and hospital staff.			1. None 2. Existing, not yet operational 3. Existing, capable
	75	Designated isolation areas are available for providing medical care to people with suspected, probable or confirmed COVID-19 , with appropriate signage and equipment, and adequate ventilation.			1. None 2. Existing, not yet operational 3. Existing, capable
	76	Airborne precautions are practiced using negative-pressure rooms with at least 12 air changes/hour and a controlled direction of airflow when using mechanical ventilation. (Negative pressure is a must to prevent cross- contamination from one room to another.)			1. None 2. Existing, not yet operational 3. Existing, capable
	77	Standard and transmission-based infection and prevention control precautions are applied for case management and for receiving and transferring people with suspected, probable or confirmed COVID-19.			1. None 2. Existing, not yet operational 3. Existing, capable
	78	Hospital staff are using airborne precautions during aerosol-generating procedures for COVID-19, such as tracheal intubation, non-invasive ventilation, tracheotomy, cardiopulmonary resuscitation, manual ventilation before intubation, bronchoscopy, the collection of aspirates and autopsy.			1. None 2. Existing, not yet operational 3. Existing, capable
	79	Appropriate measures are in place at points of entry and are routinely available in all areas of the hospital (e.g. hand hygiene stations available for use before hospital entry and throughout the hospital should be stocked with water, soap, paper towels or an alcohol-based hand rub; waste bins with lids are placed at strategic locations in the hospital).			1. None 2. Existing, not yet operational 3. Existing, capable
	80	Posters of good hygiene practices are available in relevant languages and with illustrations within the hospital and in strategic locations around the hospital; they should include information about handwashing, respiratory etiquette and social distancing.			1. None 2. Existing, not yet operational 3. Existing, capable
	81	A protocol is available about how to avoid transporting COVID-19 patients out of their rooms.			1. None 2. Existing, not yet operational 3. Existing, capable
	82	Hospital staff have been tainned about infection prevention and control technical guidance fromKMK 413 and WHO, especially frequent hand hygiene, respiratory hygiene, cough etiquette, social distancing (maintaining distance of at least 1 m) and the use of personal protective equipment.
		a	Good and correct hand washing techniques or hand hygiene		1. No 2. Yes
		b	Respiratory hygiene (such as the use of masks)		1. No 2. Yes
		c	Cough Etiquette		1. No 2. Yes
		d	Use of personal protective equipment properly		1. No 2. Yes
		e	Proper and correct removal of personal protective equipment		1. No 2. Yes
		f	Other (please specify):....
	83	A policy is available and has been implemented that ensures all hospital beds are placed at least 1 m apart, regardless of COVID-19 suspicion.			1. None 2. Existing, not yet operational 3. Existing, capable
	84	All surfaces in the hospital and in ambulances are routinely cleaned and disinfected, according to infection prevention and control guidelines.			1. None 2. Existing, not yet operational 3. Existing, capable
	85	The hospital has infrastructure and a protocol in place for waste management, including the management of biological and clinical waste.			1. None 2. Existing, not yet operational 3. Existing, capable
	86	A printed or electronic record of all essential people entering a COVID-19 patient’s room is available and maintained; the list should include all staff and visitors and their contact details (e.g. home address, email address, mobile phone number).			1. None 2. Existing, not yet operational 3. Existing, capable
	87	Physical space and guidelines are available for managing the bodies of those who die of COVID-19, including guidelines for providing a safe and dignified burial.			1. None 2. Existing, not yet operational 3. Existing, capable
			Data Verificator		Team Leader
			Sign		TTD
			Name		Name
			Pengda Leader		Leader
			Sign		Sign
			Name		Name
